# Supplementary material for: Phylogenetic Reclassification of Metarhizium granulomatis and Metarhizium viride Species Complex
Source: Pathogens. 2025 Jul 29;14(8):745. doi: 10.3390/pathogens14080745 (PMC12389597; doi:10.3390/pathogens14080745)
Supplement: Supplementary file 1 [file pathogens-14-00745-s001.zip]

Archive with 1 entries (1 files):
- pathogens-3723802-supplementary.pdf
